# Supplementary material for: Four new species of the subfamily Homoneurinae (Diptera, Lauxaniidae) from southwestern China
Source: Zookeys. 2020 Jul 27;953:119–36. doi: 10.3897/zookeys.953.53976 (PMC7398949; doi:10.3897/zookeys.953.53976)
Supplement: XML Treatment for Cestrotus abdominalis [file zookeys.953.53976-treatment1.xml]

<!DOCTYPE tp:taxon-treatment
  PUBLIC "-//TaxonX//DTD Taxonomic Treatment Publishing DTD v0 20100105//EN" "tax-treatment-NSO.dtd">
<tp:taxon-treatment xmlns:tp="http://www.plazi.org/taxpub"><tp:treatment-meta><kwd-group><label>Taxon classification</label><kwd><named-content xmlns:xlink="http://www.w3.org/1999/xlink" content-type="kingdom">Animalia</named-content></kwd><kwd><named-content xmlns:xlink="http://www.w3.org/1999/xlink" content-type="order">Diptera</named-content></kwd><kwd><named-content xmlns:xlink="http://www.w3.org/1999/xlink" content-type="family">Lauxaniidae</named-content></kwd></kwd-group><mixed-citation publication-type="journal"><person-group><name><surname>Li</surname><given-names>Wenliang</given-names></name><name><surname>Qi</surname><given-names>Ling</given-names></name><name><surname>Yang</surname><given-names>Ding</given-names></name></person-group><article-title>Four new species of the subfamily <tp:taxon-name><tp:taxon-name-part taxon-name-part-type="subfamily">Homoneurinae</tp:taxon-name-part></tp:taxon-name> (<tp:taxon-name><tp:taxon-name-part taxon-name-part-type="order">Diptera</tp:taxon-name-part></tp:taxon-name>, <tp:taxon-name><tp:taxon-name-part taxon-name-part-type="family">Lauxaniidae</tp:taxon-name-part></tp:taxon-name>) from southwestern China</article-title><source>Zookeys</source><day>27</day><month>7</month><year>2020</year><volume>953</volume><fpage>119</fpage><lpage>136</lpage><pub-id pub-id-type="doi">10.3897/zookeys.953.53976</pub-id></mixed-citation></tp:treatment-meta><tp:nomenclature><tp:taxon-name><object-id xmlns:xlink="http://www.w3.org/1999/xlink" content-type="arpha" xlink:type="simple">4AE18A84-A5F4-5D90-BF3E-8542B3CFABAA</object-id>
              <tp:taxon-name-part taxon-name-part-type="genus" reg="Cestrotus">Cestrotus</tp:taxon-name-part>
              <tp:taxon-name-part taxon-name-part-type="species" reg="abdominalis">abdominalis</tp:taxon-name-part>
              <object-id xmlns:xlink="http://www.w3.org/1999/xlink" content-type="zoobank" xlink:type="simple">http://zoobank.org/66807266-69FC-49BF-9762-8FD4CE17BFC5</object-id>
            </tp:taxon-name><tp:taxon-status xmlns:xlink="http://www.w3.org/1999/xlink" xlink:type="simple">sp. nov.</tp:taxon-status><xref ref-type="fig" rid="F1">Figures 1–5</xref><xref ref-type="fig" rid="F2">, 6–10</xref></tp:nomenclature><tp:treatment-sec sec-type="type material" id="SECID0EORAE"><title>Type material.</title><p><bold><italic>Holotype</italic></bold>: ♂ (<named-content xmlns:xlink="http://www.w3.org/1999/xlink" content-type="dwc:institutional_code" xlink:type="simple">CAUC</named-content>), China, Yunnan: Menglun, Lvshilin, 5.V.2009, Tingting Zhang.</p></tp:treatment-sec><tp:treatment-sec sec-type="etymology" id="SECID0E5RAE"><title>Etymology.</title><p>Latin, <italic><tp:taxon-name><tp:taxon-name-part taxon-name-part-type="genus" reg="Cestrotus"/><tp:taxon-name-part taxon-name-part-type="species" reg="abdominalis">abdominalis</tp:taxon-name-part></tp:taxon-name></italic>, referring to the white abdominal tergites I and II of the new species.</p></tp:treatment-sec><tp:treatment-sec sec-type="diagnosis" id="SECID0EOSAE"><title>Diagnosis.</title><p>Face pale yellow, with one tubercle on middle and one rounded tubercle near ventral margin. Frons with one black velvet rectangular spot. Antenna yellow except pedicel blackish brown; arista brown except yellow basally, plumose. Thorax brown with gray pruinescence. Mesonotum with a pair of brown median bands and a pair of undulating lateral bands on anterior margin. Legs yellow, tibia with one incomplete brown ring near base and on tip respectively. Wing r<sub>1</sub> cell half apically with broad brown band connected with the subapical band of r<sub>2+3</sub> cell and r<sub>4+5</sub> cell. Male genitalia: syntergosternite semicircular; epandrium trapeziform in lateral view; surstylus broad basally, tip slender and curved; hypandrium V-shaped.</p></tp:treatment-sec><tp:treatment-sec sec-type="description" id="SECID0E1SAE"><title>Description.</title><p><bold>Male</bold>. Body length 3.8 mm, wing length 3.9 mm. <bold>Female.</bold> Unknown.</p><p>Head (Fig. <xref ref-type="fig" rid="F1">1</xref>) yellow. Face pale yellow, with one tubercle centrally and one rounded tubercle near ventral margin; sides of the central tubercle with one brown spot on dorsal margin and middle respectively, and with a pair of brown lateral longitudinal bands on ventral margin. Frons wider than long and parallel-sided, with one black velvet rectangular spot; ocellar triangle blackish gray, ocellar seta developed, nearly as long as anterior fronto-orbital seta; anterior fronto-orbital seta curved, shorter than posterior fronto-orbital seta. Occiput yellow, with one brown narrow median band extending to ocellar triangle. Parafacial with one triangular brown spot between eye and base of antenna; gena with one brown spot, length of gena and sub-gena about 1/2 eye height. Antenna yellow except pedicel blackish brown; 1<sup>st</sup> flagellomere about 1.6 times longer than high; arista brown except yellow basally, plumose, the longest ray slightly shorter than 1<sup>st</sup> flagellomere height. Proboscis yellow except black on margin, with yellow and black setulae; palpus yellow with black setulae.</p><p>Thorax (Fig. <xref ref-type="fig" rid="F1">4</xref>) brown with gray pruinescence. Mesonotum with a pair of brown median bands and a pair of undulating lateral bands on anterior margin, a pair of brown lateral spots present behind scutal suture; two coterminous yellow trapeziform spots present at posterior 1/3, the trapeziform spots basally with two coterminous round brown spots extending to base of scutellum. Three dorsocentral setae; acrostichal setulae in six rows; a pair of prescutellar setae. One anepisternal seta, one katepisternal seta. Scutellum yellow. Legs yellow, femur brown except yellow apically, tibia with one incomplete brown ring near base and on tip respectively. Fore femur with six posterior dorsal setae, four posterior ventral setae, seventeen comb-like anterior ventral setae; tibia with one dorsal preapical seta, one short apical ventral seta. Mid femur with eight anterior setae; tibia with one strong dorsal preapical seta, two strong apical ventral setae. Hind femur with preapical anterior dorsal seta; tibia with one dorsal preapical seta, one short apical ventral seta. Wing (Fig. <xref ref-type="fig" rid="F1">2</xref>) about 2.5 times longer than wide, hyaline; r<sub>1</sub> cell half apically with broad brown band connected with the subapical band of r<sub>2+3</sub> cell and r<sub>4+5</sub> cell, form wavy band extending to posterior margin; r<sub>2+3</sub> cell and r<sub>4+5</sub> cell with pale brown margin spots; hyaline region of <italic>r</italic>-<italic>m</italic> surrounded by “+” shape brown spot; <italic>dm</italic>-<italic>cu</italic> with brown spot, sides of <italic>dm</italic>-<italic>cu</italic> with hyaline spot; costa with 2<sup>nd</sup>, 3<sup>rd</sup>, and 4<sup>th</sup> sections in proportion of 6.1 : 2.2 : 1; <italic>r</italic>-<italic>m</italic> behind middle of the discal cell; ultimate and penultimate sections of M<sub>1</sub> in proportion of 2.1 : 1; ultimate section of CuA<sub>1</sub> about 1/8 of penultimate section. Halter white.</p><p>Abdomen (Fig. <xref ref-type="fig" rid="F1">5</xref>) with gray pruinescence; tergites I and II white, tergites III-IX brown. Male genitalia (Figs <xref ref-type="fig" rid="F2">6–10</xref>): syntergosternite semicircular, broad half dorsally and narrow half ventrally. Epandrium trapeziform in lateral view. Surstylus extending from the base of tergite, broad basally, tip slender and curved, surstylus curved outwards in posterior view. Hypandrium V-shaped. Gonopod vestigial. Phallus without apical concave, with a pair of dorsal sclerites, tip of the sclerites slender and curved in lateral view, broad and deep. Phallapodeme shorter than phallus.</p><fig id="F1" position="float" orientation="portrait"><object-id xmlns:xlink="http://www.w3.org/1999/xlink" content-type="doi" xlink:type="simple">10.3897/zookeys.953.53976.figures1-5</object-id><object-id xmlns:xlink="http://www.w3.org/1999/xlink" content-type="arpha" xlink:type="simple">855AF2FC-D91C-5495-942A-B786B91B7BD0</object-id><label>Figures 1–5.</label><caption><p><italic><tp:taxon-name><tp:taxon-name-part taxon-name-part-type="genus" reg="Cestrotus">Cestrotus</tp:taxon-name-part> <tp:taxon-name-part taxon-name-part-type="species" reg="abdominalis">abdominalis</tp:taxon-name-part></tp:taxon-name></italic> sp. nov. Male. <bold>1</bold> head, anterior view <bold>2</bold> wing <bold>3</bold> habitus, lateral view <bold>4</bold> thorax, dorsal view <bold>5</bold> abdomen, dorsal view.</p></caption><graphic xmlns:xlink="http://www.w3.org/1999/xlink" xlink:href="zookeys-953-119-g001.jpg" position="float" orientation="portrait" xlink:type="simple" id="oo_436462.jpg"><uri content-type="original_file" xlink:type="simple">https://binary.pensoft.net/fig/436462</uri></graphic></fig></tp:treatment-sec><tp:treatment-sec sec-type="remarks" id="SECID0EYWAE"><title>Remarks.</title><p>The new species is similar to <italic><tp:taxon-name><tp:taxon-name-part taxon-name-part-type="genus" reg="Cestrotus">Cestrotus</tp:taxon-name-part> <tp:taxon-name-part taxon-name-part-type="species" reg="acuticurvus">acuticurvus</tp:taxon-name-part></tp:taxon-name></italic> Shi, Yang &amp; Gaimari, 2009 from China (Yunnan) in having spots on the face and wing, but the latter has a mesonotum with brown trapeziform spots and a dm-<italic>cu</italic> with a brown spot.</p><fig id="F2" position="float" orientation="portrait"><object-id xmlns:xlink="http://www.w3.org/1999/xlink" content-type="doi" xlink:type="simple">10.3897/zookeys.953.53976.figures6-10</object-id><object-id xmlns:xlink="http://www.w3.org/1999/xlink" content-type="arpha" xlink:type="simple">47BD72B1-987D-5E1A-89D6-FEE25F77AF66</object-id><label>Figures 6–10.</label><caption><p><italic><tp:taxon-name><tp:taxon-name-part taxon-name-part-type="genus" reg="Cestrotus">Cestrotus</tp:taxon-name-part> <tp:taxon-name-part taxon-name-part-type="species" reg="abdominalis">abdominalis</tp:taxon-name-part></tp:taxon-name></italic> sp. nov. Male. <bold>6</bold> syntergosternite and epandrium, lateral view <bold>7</bold> epandrial complex, posterior view <bold>8</bold> syntergosternite, anterior view <bold>9</bold> aedeagal complex, ventral view <bold>10</bold> aedeagal complex, lateral view. Scale bar: 0.5 mm.</p></caption><graphic xmlns:xlink="http://www.w3.org/1999/xlink" xlink:href="zookeys-953-119-g002.jpg" position="float" orientation="portrait" xlink:type="simple" id="oo_436463.jpg"><uri content-type="original_file" xlink:type="simple">https://binary.pensoft.net/fig/436463</uri></graphic></fig></tp:treatment-sec><tp:treatment-sec sec-type="distribution" id="SECID0E3YAE"><title>Distribution.</title><p>China (Yunnan).</p></tp:treatment-sec></tp:taxon-treatment>
