# Supplementary material for: Four new species of the subfamily Homoneurinae (Diptera, Lauxaniidae) from southwestern China
Source: Zookeys. 2020 Jul 27;953:119–36. doi: 10.3897/zookeys.953.53976 (PMC7398949; doi:10.3897/zookeys.953.53976)
Supplement: XML Treatment for Cestrotus albifacies [file zookeys.953.53976-treatment2.xml]

<!DOCTYPE tp:taxon-treatment
  PUBLIC "-//TaxonX//DTD Taxonomic Treatment Publishing DTD v0 20100105//EN" "tax-treatment-NSO.dtd">
<tp:taxon-treatment xmlns:tp="http://www.plazi.org/taxpub"><tp:treatment-meta><kwd-group><label>Taxon classification</label><kwd><named-content xmlns:xlink="http://www.w3.org/1999/xlink" content-type="kingdom">Animalia</named-content></kwd><kwd><named-content xmlns:xlink="http://www.w3.org/1999/xlink" content-type="order">Diptera</named-content></kwd><kwd><named-content xmlns:xlink="http://www.w3.org/1999/xlink" content-type="family">Lauxaniidae</named-content></kwd></kwd-group><mixed-citation publication-type="journal"><person-group><name><surname>Li</surname><given-names>Wenliang</given-names></name><name><surname>Qi</surname><given-names>Ling</given-names></name><name><surname>Yang</surname><given-names>Ding</given-names></name></person-group><article-title>Four new species of the subfamily <tp:taxon-name><tp:taxon-name-part taxon-name-part-type="subfamily">Homoneurinae</tp:taxon-name-part></tp:taxon-name> (<tp:taxon-name><tp:taxon-name-part taxon-name-part-type="order">Diptera</tp:taxon-name-part></tp:taxon-name>, <tp:taxon-name><tp:taxon-name-part taxon-name-part-type="family">Lauxaniidae</tp:taxon-name-part></tp:taxon-name>) from southwestern China</article-title><source>Zookeys</source><day>27</day><month>7</month><year>2020</year><volume>953</volume><fpage>119</fpage><lpage>136</lpage><pub-id pub-id-type="doi">10.3897/zookeys.953.53976</pub-id></mixed-citation></tp:treatment-meta><tp:nomenclature><tp:taxon-name><object-id xmlns:xlink="http://www.w3.org/1999/xlink" content-type="arpha" xlink:type="simple">E37EF95E-65CB-50D8-AA6A-772BB636F9B5</object-id>
              <tp:taxon-name-part taxon-name-part-type="genus" reg="Cestrotus">Cestrotus</tp:taxon-name-part>
              <tp:taxon-name-part taxon-name-part-type="species" reg="albifacies">albifacies</tp:taxon-name-part>
              <object-id xmlns:xlink="http://www.w3.org/1999/xlink" content-type="zoobank" xlink:type="simple">http://zoobank.org/0501BC02-D746-48BF-BAE7-7FA60F31BF3E</object-id>
            </tp:taxon-name><tp:taxon-status xmlns:xlink="http://www.w3.org/1999/xlink" xlink:type="simple">sp. nov.</tp:taxon-status><xref ref-type="fig" rid="F3">Figures 11–15</xref><xref ref-type="fig" rid="F4">, 16–20</xref></tp:nomenclature><tp:treatment-sec sec-type="type material" id="SECID0ER1AE"><title>Type material.</title><p><bold><italic>Holotype</italic></bold>: ♂ (<named-content xmlns:xlink="http://www.w3.org/1999/xlink" content-type="dwc:institutional_code" xlink:type="simple">CAUC</named-content>), China, Yunnan: Hekou, Nanxi Town, 132 m, 22.V.2009, Guoquan Wang.</p></tp:treatment-sec><tp:treatment-sec sec-type="etymology" id="SECID0EB2AE"><title>Etymology.</title><p>Latin, <italic><tp:taxon-name><tp:taxon-name-part taxon-name-part-type="genus" reg="Cestrotus"/><tp:taxon-name-part taxon-name-part-type="species" reg="albifacies">albifacies</tp:taxon-name-part></tp:taxon-name></italic>, referring to the new species’ white face without any spots or bands.</p></tp:treatment-sec><tp:treatment-sec sec-type="diagnosis" id="SECID0ER2AE"><title>Diagnosis.</title><p>Face white, without brown spot or band. Frons with a pair of black velvet triangular spots. Antenna yellow; arista blackish brown except brown basally, plumose. Thorax with yellow pruinescence. Mesonotum with a pair of elliptical brown spots present on scutal suture. Legs yellow, femur brown except yellow apically; tibia with one incomplete brown ring near base. Wing r<sub>2+3</sub> cell and r<sub>4+5</sub> cell without margin spot; the hyaline region of <italic>dm</italic>-<italic>cu</italic> surrounded by two brown spots. Male genitalia: syntergosternite circular; surstylus consisting of one outer process and inner process; hypandrium Y-shaped, inner process longer than phallapodeme.</p></tp:treatment-sec><tp:treatment-sec sec-type="description" id="SECID0EH3AE"><title>Description.</title><p><bold>Male.</bold> Body length 3.3 mm, wing length 3.0 mm. <bold>Female.</bold> Unknown.</p><p>Head (Fig. <xref ref-type="fig" rid="F3">11</xref>) yellow. Face white, without brown spot or band. Frons wider than long and parallel-sided, with a pair of black velvet triangular spots; ocellar triangle blackish gray; ocellar setae broken, anterior fronto-orbital seta curved, shorter than posterior fronto-orbital seta. Occiput yellow, with one blackish brown median band extending to ocellar triangle. Gena yellow, with one kidney-shape brown spot; length of gena and sub-gena about 1/2 eye height. Antenna yellow; 1<sup>st</sup> flagellomere about 1.6 times longer than high; arista blackish brown except brown basally, plumose, the longest ray slightly longer than 1<sup>st</sup> flagellomere width. Proboscis brown, with yellow and black setulae; palpus yellow with black setulae.</p><p>Thorax (Fig. <xref ref-type="fig" rid="F3">14</xref>) blackish brown with yellow pruinescence. Mesonotum with a pair of brown median bands and a pair of undulating lateral bands on anterior margin, a pair of elliptic brown spots present on scutal suture; one black trapeziform spot present at posterior 1/3, anterior margin of the spot bifurcated. Three dorsocentral setae; acrostichal setulae in six rows; a pair of prescutellar setae, shorter than the first dorsocentral seta. One anepisternal seta, one katepisternal seta. Scutellum yellow with gray pruinescence, one brown trapeziform spot present on half basally and connect with the spot of mesonotum, posterior margin of the spot bifurcated. Legs yellow, femur brown except yellow apically; tibia with one incomplete brown ring near base; the fifth tarsus brown. Fore femur with six posterior dorsal setae, four posterior ventral setae, twelve comb-like anterior ventral setae; tibia with one dorsal preapical seta, one short apical ventral seta. Mid femur with eight anterior setae; tibia with one strong dorsal preapical seta, two strong apical ventral setae. Hind femur with preapical anterior dorsal seta; longer than wide, hyaline; r<sub>1</sub> cell half apically with broad brown band connected with the subapical band of r<sub>2+3</sub> cell and r<sub>4+5</sub> cell, form wavy band extending to posterior margin; r<sub>2+3</sub> cell and r<sub>4+5</sub> cell without margin spot; the hyaline region of <italic>r</italic>-<italic>m</italic> surrounded by “+” shape brown spot; the hyaline region of <italic>dm</italic>-<italic>cu</italic> surrounded by two brown spots; costa with 2<sup>nd</sup>, 3<sup>rd</sup> and 4<sup>th</sup> sections in proportion of 4.3 : 1.9 : 1; <italic>r</italic>-<italic>m</italic> behind middle of the discal cell; ultimate and penultimate sections of M<sub>1</sub> in proportion of 2.0 : 1; ultimate section of CuA<sub>1</sub> about 1/7 of penultimate section. Halter yellow.</p><p>Abdomen (Fig. <xref ref-type="fig" rid="F3">15</xref>) with gray pruinescence; tergites I–IV blackish brown, tergites V–IX brownish yellow. Male genitalia (Figs <xref ref-type="fig" rid="F4">16–20</xref>): syntergosternite circular, broad half dorsally and narrow half ventrally. Epandrium long and narrow in lateral view. Surstylus consisting of one outer process and inner process, the processes similar in shape, rod-like and with setulae, curved in lateral view, inner process longer than outer process in posterior view. Hypandrium Y-shaped, inner process longer than phallapodeme. Gonopod vestigial. Phallus acute apically, without apical concave, with a pair of triangular dorsal sclerites. Phallapodeme as long as phallus.</p><fig id="F3" position="float" orientation="portrait"><object-id xmlns:xlink="http://www.w3.org/1999/xlink" content-type="doi" xlink:type="simple">10.3897/zookeys.953.53976.figures11-15</object-id><object-id xmlns:xlink="http://www.w3.org/1999/xlink" content-type="arpha" xlink:type="simple">67C7660D-BC9B-56D6-991B-23DAE65F7978</object-id><label>Figures 11–15.</label><caption><p><italic><tp:taxon-name><tp:taxon-name-part taxon-name-part-type="genus" reg="Cestrotus">Cestrotus</tp:taxon-name-part> <tp:taxon-name-part taxon-name-part-type="species" reg="albifacies">albifacies</tp:taxon-name-part></tp:taxon-name></italic> sp. nov. Male. <bold>11</bold> head, anterior view <bold>12</bold> wing <bold>13</bold> habitus, lateral view <bold>14</bold> thorax, dorsal view <bold>15</bold> abdomen, dorsal view.</p></caption><graphic xmlns:xlink="http://www.w3.org/1999/xlink" xlink:href="zookeys-953-119-g003.jpg" position="float" orientation="portrait" xlink:type="simple" id="oo_436464.jpg"><uri content-type="original_file" xlink:type="simple">https://binary.pensoft.net/fig/436464</uri></graphic></fig></tp:treatment-sec><tp:treatment-sec sec-type="remarks" id="SECID0EV6AE"><title>Remarks.</title><p>The new species is similar to <italic><tp:taxon-name><tp:taxon-name-part taxon-name-part-type="genus" reg="Cestrotus">Cestrotus</tp:taxon-name-part> <tp:taxon-name-part taxon-name-part-type="species" reg="heteropterus">heteropterus</tp:taxon-name-part></tp:taxon-name></italic> Shi, Yang &amp; Gaimari, 2009 from China (Yunnan) in the color of the face and in having spots on the tergite and wing, but the latter has spots on the face and the antennal pedicel brown.</p><fig id="F4" position="float" orientation="portrait"><object-id xmlns:xlink="http://www.w3.org/1999/xlink" content-type="doi" xlink:type="simple">10.3897/zookeys.953.53976.figures16-20</object-id><object-id xmlns:xlink="http://www.w3.org/1999/xlink" content-type="arpha" xlink:type="simple">51EA3529-506B-52C9-8317-B32E624A28AE</object-id><label>Figures 16–20.</label><caption><p><italic><tp:taxon-name><tp:taxon-name-part taxon-name-part-type="genus" reg="Cestrotus">Cestrotus</tp:taxon-name-part> <tp:taxon-name-part taxon-name-part-type="species" reg="albifacies">albifacies</tp:taxon-name-part></tp:taxon-name></italic> sp. nov. Male. <bold>16</bold> syntergosternite and epandrium, lateral view <bold>17</bold> epandrial complex, posterior view <bold>18</bold> syntergosternite, anterior view <bold>19</bold> aedeagal complex, ventral view <bold>20</bold> aedeagal complex, lateral view. Scale bar: 0.2 mm.</p></caption><graphic xmlns:xlink="http://www.w3.org/1999/xlink" xlink:href="zookeys-953-119-g004.jpg" position="float" orientation="portrait" xlink:type="simple" id="oo_436465.jpg"><uri content-type="original_file" xlink:type="simple">https://binary.pensoft.net/fig/436465</uri></graphic></fig></tp:treatment-sec><tp:treatment-sec sec-type="distribution" id="SECID0EJBAG"><title>Distribution.</title><p>China (Yunnan).</p></tp:treatment-sec></tp:taxon-treatment>
