# Supplementary material for: Four new species of the subfamily Homoneurinae (Diptera, Lauxaniidae) from southwestern China
Source: Zookeys. 2020 Jul 27;953:119–36. doi: 10.3897/zookeys.953.53976 (PMC7398949; doi:10.3897/zookeys.953.53976)
Supplement: XML Treatment for Phobeticomyia motuoensis [file zookeys.953.53976-treatment3.xml]

<!DOCTYPE tp:taxon-treatment
  PUBLIC "-//TaxonX//DTD Taxonomic Treatment Publishing DTD v0 20100105//EN" "tax-treatment-NSO.dtd">
<tp:taxon-treatment xmlns:tp="http://www.plazi.org/taxpub"><tp:treatment-meta><kwd-group><label>Taxon classification</label><kwd><named-content xmlns:xlink="http://www.w3.org/1999/xlink" content-type="kingdom">Animalia</named-content></kwd><kwd><named-content xmlns:xlink="http://www.w3.org/1999/xlink" content-type="order">Diptera</named-content></kwd><kwd><named-content xmlns:xlink="http://www.w3.org/1999/xlink" content-type="family">Lauxaniidae</named-content></kwd></kwd-group><mixed-citation publication-type="journal"><person-group><name><surname>Li</surname><given-names>Wenliang</given-names></name><name><surname>Qi</surname><given-names>Ling</given-names></name><name><surname>Yang</surname><given-names>Ding</given-names></name></person-group><article-title>Four new species of the subfamily <tp:taxon-name><tp:taxon-name-part taxon-name-part-type="subfamily">Homoneurinae</tp:taxon-name-part></tp:taxon-name> (<tp:taxon-name><tp:taxon-name-part taxon-name-part-type="order">Diptera</tp:taxon-name-part></tp:taxon-name>, <tp:taxon-name><tp:taxon-name-part taxon-name-part-type="family">Lauxaniidae</tp:taxon-name-part></tp:taxon-name>) from southwestern China</article-title><source>Zookeys</source><day>27</day><month>7</month><year>2020</year><volume>953</volume><fpage>119</fpage><lpage>136</lpage><pub-id pub-id-type="doi">10.3897/zookeys.953.53976</pub-id></mixed-citation></tp:treatment-meta><tp:nomenclature><tp:taxon-name><object-id xmlns:xlink="http://www.w3.org/1999/xlink" content-type="arpha" xlink:type="simple">B370DC94-859C-5180-B6DA-B5260E807917</object-id>
              <tp:taxon-name-part taxon-name-part-type="genus" reg="Phobeticomyia">Phobeticomyia</tp:taxon-name-part>
              <tp:taxon-name-part taxon-name-part-type="species" reg="motuoensis">motuoensis</tp:taxon-name-part>
              <object-id xmlns:xlink="http://www.w3.org/1999/xlink" content-type="zoobank" xlink:type="simple">http://zoobank.org/13B8BB91-A697-4F68-BA24-207B7A2008F4</object-id>
            </tp:taxon-name><tp:taxon-status xmlns:xlink="http://www.w3.org/1999/xlink" xlink:type="simple">sp. nov.</tp:taxon-status><xref ref-type="fig" rid="F5">Figures 21–25</xref><xref ref-type="fig" rid="F6">, 26–30</xref></tp:nomenclature><tp:treatment-sec sec-type="type material" id="SECID0E5CAG"><title>Type material.</title><p><bold><italic>Holotype</italic></bold>: ♂ (<named-content xmlns:xlink="http://www.w3.org/1999/xlink" content-type="dwc:institutional_code" xlink:type="simple">CAUC</named-content>), China, Tibet: Motuo County, 1100 m, 26.VII.2012, Wenliang Li. <bold><italic>Paratypes</italic></bold>: 1♂ (<named-content xmlns:xlink="http://www.w3.org/1999/xlink" content-type="dwc:institutional_code" xlink:type="simple">CAUC</named-content>), China, Tibet: Motuo County, 1100 m, 28.VII.2012, Wenliang Li; 2♀♀ (<named-content xmlns:xlink="http://www.w3.org/1999/xlink" content-type="dwc:institutional_code" xlink:type="simple">CAUC</named-content>), China, Tibet: Motuo County, 1100 m, 28.VII.2012, Xuankun Li.</p></tp:treatment-sec><tp:treatment-sec sec-type="etymology" id="SECID0E2DAG"><title>Etymology.</title><p>Latinized, referring to the type locality of the new species.</p></tp:treatment-sec><tp:treatment-sec sec-type="diagnosis" id="SECID0EAEAG"><title>Diagnosis.</title><p>Face shining, blackish brown on half basally, yellow on half apically, with a pair of blackish brown trapeziform spots. Frons with two blackish brown velvet longitudinal bands extending to sides of ocellar triangle. Thorax brown with gray pruinescence. Mesonotum with two brown median bands, one gray narrow band between the median bands. Legs blackish brown, hind tibia pale brown, all tibiae with one white ring near tip. Wing brown, with three hyaline spots between R<sub>2+3</sub> and R<sub>4+5</sub>. Male genitalia: syntergosternite semicircular; hypandrium V-shaped, with a pair of short inner process on sides, one V-shaped membrane on inferior margin; gonopod with setulae basally, curved apically.</p></tp:treatment-sec><tp:treatment-sec sec-type="description" id="SECID0EKEAG"><title>Description.</title><p><bold>Male.</bold> Body length 3.7–3.8 mm, wing length 3.7–3.8 mm. <bold>Female.</bold> Body length 3.8–4.0 mm, wing length 3.9–4.1 mm.</p><p>Head (Fig. <xref ref-type="fig" rid="F5">21</xref>) brownish yellow. Face shining, blackish brown on half basally, yellow on half apically, with a pair of blackish brown trapeziform spots; parafacial black on half basally, yellow on half apically, with silvery pruinescence. Frons yellow, wider than long and parallel-sided, with two blackish brown velvet longitudinal bands extending to sides of ocellar triangle, the bands connected with one W-shape transverse band; ocellar triangle brown, ocellar seta developed, longer than anterior fronto-orbital seta; anterior fronto-orbital seta curved, shorter than posterior fronto-orbital seta. Gena about 1/3 eye height. Antenna yellow except pedicel and scape black; 1<sup>st</sup> flagellomere about 1.7 times longer than high; arista dark brown except pale brown basally, plumose, the longest ray as long as 1<sup>st</sup> flagellomere height. A silvery spot present between eye and base of antenna. Proboscis brown, with yellow and black setulae; palpus black with black setulae.</p><p>Thorax (Fig. <xref ref-type="fig" rid="F5">24</xref>) brown with gray pruinescence. Mesoscutum with two brown median bands, one gray narrow band between the median bands; two brown lateral bands behind scutal suture, along rows of dorsocentral setae with one gray narrow band respectively. Three dorsocentral setae, with brown basal spots; acrostichal setulae in eight rows, pubescent; a pair of prescutellar setae, as long as the first dorsocentral seta. One anepisternal seta, two katepisternal seta. Scutellum with brownish yellow pruinescence. Legs blackish brown, hind tibia pale brown, all tibiae with one white ring near tip; fore and hind tibia each with one unobvious white basal ring; tarsi pale yellow, the fifth tarsus brown. Fore femur with eight posterior dorsal setae, five posterior ventral setae, fourteen comb-like anterior ventral setae; tibia with one dorsal preapical seta, one short apical ventral seta. Mid femur with five anterior setae; tibia with one strong dorsal preapical seta, three apical ventral setae. Hind femur with one weak preapical dorsal seta, one row anterior ventral setae; tibia with one weak dorsal preapical seta, one short apical ventral seta. Wing (Fig. <xref ref-type="fig" rid="F5">22</xref>) brown, with one hyaline apical band on outer margin, three hyaline spots present between R<sub>2+3</sub> and R<sub>4+5</sub>; <italic>r</italic>-<italic>m</italic> without hyaline spot, the cell in front of <italic>r</italic>-<italic>m</italic> with hyaline spot; discal medial cell with two round hyaline spots; <italic>dm</italic>-<italic>cu</italic> with one hyaline spot outside, and connected with hyaline apical spot of CuA<sub>1</sub> and hyaline subapical band of m<sub>1</sub> cell; m<sub>1</sub> cell with two hyaline subapical bands, one undulating hyaline along the posterior margin of cua<sub>1</sub>; subcostal cell with hyaline spot; costa with 2<sup>nd</sup>, 3<sup>rd</sup> and 4<sup>th</sup> sections in proportion of 4.6 : 1.7 : 1; <italic>r</italic>-<italic>m</italic> behind middle of the discal cell; ultimate and penultimate sections of M<sub>1</sub> in proportion of 1.4 : 1; ultimate section of CuA<sub>1</sub> about 1/7 of penultimate section. Halter white.</p><fig id="F5" position="float" orientation="portrait"><object-id xmlns:xlink="http://www.w3.org/1999/xlink" content-type="doi" xlink:type="simple">10.3897/zookeys.953.53976.figures21-25</object-id><object-id xmlns:xlink="http://www.w3.org/1999/xlink" content-type="arpha" xlink:type="simple">0F53F4DE-5D04-541A-BC2D-C350C3F3E821</object-id><label>Figures 21–25.</label><caption><p><italic><tp:taxon-name><tp:taxon-name-part taxon-name-part-type="genus" reg="Phobeticomyia">Phobeticomyia</tp:taxon-name-part> <tp:taxon-name-part taxon-name-part-type="species" reg="motuoensis">motuoensis</tp:taxon-name-part></tp:taxon-name></italic> sp. nov. Male. <bold>21</bold> head, anterior view <bold>22</bold> wing <bold>23</bold> habitus, lateral view <bold>24</bold> thorax, dorsal view <bold>25</bold> abdomen, dorsal view.</p></caption><graphic xmlns:xlink="http://www.w3.org/1999/xlink" xlink:href="zookeys-953-119-g005.jpg" position="float" orientation="portrait" xlink:type="simple" id="oo_436466.jpg"><uri content-type="original_file" xlink:type="simple">https://binary.pensoft.net/fig/436466</uri></graphic></fig><p>Abdomen (Fig. <xref ref-type="fig" rid="F5">25</xref>) brown with gray pruinescence. Male genitalia (Figs <xref ref-type="fig" rid="F6">26–30</xref>): syntergosternite semicircular. Epandrium near rectangle in lateral view. Surstylus consisting of one short broad outer apical process and one short inner process, the inner process blunt apically and curved in lateral view. Hypandrium V-shaped, with a pair of short inner process on sides, one V-shape membrane on inferior margin. Gonopod with setulae basally, curved apically. Phallus with apical concave and a pair dorsal sclerites, a pair of near apical process present on sides. Phallapodeme shorter than phallus.</p><fig id="F6" position="float" orientation="portrait"><object-id xmlns:xlink="http://www.w3.org/1999/xlink" content-type="doi" xlink:type="simple">10.3897/zookeys.953.53976.figures26-30</object-id><object-id xmlns:xlink="http://www.w3.org/1999/xlink" content-type="arpha" xlink:type="simple">BA6AB789-2FC5-5B85-86BD-4C9ADE1B9199</object-id><label>Figures 26–30.</label><caption><p><italic><tp:taxon-name><tp:taxon-name-part taxon-name-part-type="genus" reg="Phobeticomyia">Phobeticomyia</tp:taxon-name-part> <tp:taxon-name-part taxon-name-part-type="species" reg="motuoensis">motuoensis</tp:taxon-name-part></tp:taxon-name></italic> sp. nov. Male. <bold>26</bold> syntergosternite and epandrium, lateral view <bold>27</bold> epandrial complex, posterior view <bold>28</bold> syntergosternite, anterior view <bold>29</bold> aedeagal complex, ventral view <bold>30</bold> aedeagal complex, lateral view.</p></caption><graphic xmlns:xlink="http://www.w3.org/1999/xlink" xlink:href="zookeys-953-119-g006.jpg" position="float" orientation="portrait" xlink:type="simple" id="oo_436467.jpg"><uri content-type="original_file" xlink:type="simple">https://binary.pensoft.net/fig/436467</uri></graphic></fig></tp:treatment-sec><tp:treatment-sec sec-type="remarks" id="SECID0EEJAG"><title>Remarks.</title><p>The new species is similar to <italic><tp:taxon-name><tp:taxon-name-part taxon-name-part-type="genus" reg="Phobeticomyia">Phobeticomyia</tp:taxon-name-part> <tp:taxon-name-part taxon-name-part-type="species" reg="lunifera">lunifera</tp:taxon-name-part></tp:taxon-name></italic> (de Meijere, 1910) from Indonesia (Java), but the latter has no inner process on the hypandrium, and the phallus has no apical spine.</p></tp:treatment-sec><tp:treatment-sec sec-type="distribution" id="SECID0EVJAG"><title>Distribution.</title><p>China (Tibet).</p></tp:treatment-sec></tp:taxon-treatment>
