# Supplementary material for: Four new species of the subfamily Homoneurinae (Diptera, Lauxaniidae) from southwestern China
Source: Zookeys. 2020 Jul 27;953:119–36. doi: 10.3897/zookeys.953.53976 (PMC7398949; doi:10.3897/zookeys.953.53976)
Supplement: XML Treatment for Prosopophorella longa [file zookeys.953.53976-treatment4.xml]

<!DOCTYPE tp:taxon-treatment
  PUBLIC "-//TaxonX//DTD Taxonomic Treatment Publishing DTD v0 20100105//EN" "tax-treatment-NSO.dtd">
<tp:taxon-treatment xmlns:tp="http://www.plazi.org/taxpub"><tp:treatment-meta><kwd-group><label>Taxon classification</label><kwd><named-content xmlns:xlink="http://www.w3.org/1999/xlink" content-type="kingdom">Animalia</named-content></kwd><kwd><named-content xmlns:xlink="http://www.w3.org/1999/xlink" content-type="order">Diptera</named-content></kwd><kwd><named-content xmlns:xlink="http://www.w3.org/1999/xlink" content-type="family">Lauxaniidae</named-content></kwd></kwd-group><mixed-citation publication-type="journal"><person-group><name><surname>Li</surname><given-names>Wenliang</given-names></name><name><surname>Qi</surname><given-names>Ling</given-names></name><name><surname>Yang</surname><given-names>Ding</given-names></name></person-group><article-title>Four new species of the subfamily <tp:taxon-name><tp:taxon-name-part taxon-name-part-type="subfamily">Homoneurinae</tp:taxon-name-part></tp:taxon-name> (<tp:taxon-name><tp:taxon-name-part taxon-name-part-type="order">Diptera</tp:taxon-name-part></tp:taxon-name>, <tp:taxon-name><tp:taxon-name-part taxon-name-part-type="family">Lauxaniidae</tp:taxon-name-part></tp:taxon-name>) from southwestern China</article-title><source>Zookeys</source><day>27</day><month>7</month><year>2020</year><volume>953</volume><fpage>119</fpage><lpage>136</lpage><pub-id pub-id-type="doi">10.3897/zookeys.953.53976</pub-id></mixed-citation></tp:treatment-meta><tp:nomenclature><tp:taxon-name><object-id xmlns:xlink="http://www.w3.org/1999/xlink" content-type="arpha" xlink:type="simple">0A5EE479-A7DE-5EC1-9D15-E1B2842E29B4</object-id>
              <tp:taxon-name-part taxon-name-part-type="genus" reg="Prosopophorella">Prosopophorella</tp:taxon-name-part>
              <tp:taxon-name-part taxon-name-part-type="species" reg="longa">longa</tp:taxon-name-part>
              <object-id xmlns:xlink="http://www.w3.org/1999/xlink" content-type="zoobank" xlink:type="simple">http://zoobank.org/A0CAF592-59C9-4590-B188-B36C50DA6702</object-id>
            </tp:taxon-name><tp:taxon-status xmlns:xlink="http://www.w3.org/1999/xlink" xlink:type="simple">sp. nov.</tp:taxon-status><xref ref-type="fig" rid="F7">Figures 31–36</xref><xref ref-type="fig" rid="F8">, 37–41</xref></tp:nomenclature><tp:treatment-sec sec-type="type material" id="SECID0EKLAG"><title>Type material.</title><p><bold><italic>Holotype</italic></bold>: ♂ (<named-content xmlns:xlink="http://www.w3.org/1999/xlink" content-type="dwc:institutional_code" xlink:type="simple">CAUC</named-content>), China, Tibet: Motuo County, 1100 m, 26.VII.2012, Xuankun Li. <bold><italic>Paratypes</italic></bold>: (<named-content xmlns:xlink="http://www.w3.org/1999/xlink" content-type="dwc:institutional_code" xlink:type="simple">CAUC</named-content>). 2♀♀ (<named-content xmlns:xlink="http://www.w3.org/1999/xlink" content-type="dwc:institutional_code" xlink:type="simple">CAUC</named-content>), data same as above; 2♀♀ (<named-content xmlns:xlink="http://www.w3.org/1999/xlink" content-type="dwc:institutional_code" xlink:type="simple">CAUC</named-content>), China, Tibet: Motuo County, 1100 m, 26.VII.2012, Wenliang Li.</p></tp:treatment-sec><tp:treatment-sec sec-type="etymology" id="SECID0EMMAG"><title>Etymology.</title><p>Latin, <italic><tp:taxon-name><tp:taxon-name-part taxon-name-part-type="genus" reg="Prosopophorella"/><tp:taxon-name-part taxon-name-part-type="species" reg="longa">longa</tp:taxon-name-part></tp:taxon-name></italic>, meaning long, referring to the new species’ clypeus with one long median process.</p></tp:treatment-sec><tp:treatment-sec sec-type="diagnosis" id="SECID0E3MAG"><title>Diagnosis.</title><p>Face brownish yellow, with one brown broad median band on middle. Frons with one yellow W-shape spot on anterior margin. Antenna blackish brown; arista brown, pubescent. With one long median process on male clypeus. Thorax with gray pruinescence. Mesonotum with one narrow gray pruinescent band on the middle and a pair of gray pruinescent bands along the rows of dorsocentral setae. Legs yellow; tibiae with blackish brown sub-basal ring and apical ring. Wing with one irregular hyaline spot under the tip of R<sub>2+3</sub>, one hyaline apical spot between R<sub>4+5</sub> and M<sub>1</sub>. Male genitalia: syntergosternite broad, circular, with a pair of short ventral process; surstylus short, rod-like in lateral view; aedeagal dorsal sclerites consisting of a pair of sclerites, narrow apically.</p></tp:treatment-sec><tp:treatment-sec sec-type="description" id="SECID0EINAG"><title>Description.</title><p><bold>Male.</bold> Body length 6.5 mm, wing length 6.4 mm. <bold>Female.</bold> Body length 6.5–6.7 mm, wing length 6.4–6.5 mm.</p><p>Head (Figs <xref ref-type="fig" rid="F7">34</xref>, <xref ref-type="fig" rid="F7">35</xref>) yellow. Face brownish yellow, with one brown broad median band on middle, a pair of triangular blackish brown lateral spots on ventral-lateral angle; parafacial black on inner margin. Frons yellow, wider than long and parallel-sided, with one yellow W-shape spot on anterior margin, two triangular black spots on half apically; the middle with one black velvet rectangular spot extending to vertex, and connected with the triangular black spot on lateral margin; ocellar triangle black, ocellar seta developed, longer than anterior fronto-orbital seta; anterior fronto-orbital seta curved. Occiput yellow, male with one broad brown median band connected with black velvet rectangular spot. Gena yellow, with one brown rectangular spot; gena about 1/3 eye height. Antenna blackish brown, 1<sup>st</sup> flagellomere yellow except brown on dorsal margin and tip; 1<sup>st</sup> flagellomere about 1.2 times longer than high; arista brown, pubescent. The black band of inner margin between eye and antenna nearly triangular, connected with the black triangular spot of frons lateral margin. Clypeus black, with one long median process. Proboscis yellow except blackish brown apically, with yellow and black setulae; palpus blackish brown with black setulae.</p><p>Thorax (Fig. <xref ref-type="fig" rid="F7">36</xref>) blackish brown with gray pruinescence. Mesonotum with one narrow gray pruinescent band on the middle and a pair of gray pruinescent bands along the rows of dorsocentral setae. Three dorsocentral setae, the most anterior dorsocentral setae near scutal suture; acrostichal setulae in six rows, pubescent; a pair of prescutellar setae, shorter than the first dorsocentral seta. One anepisternal seta, one katepisternal seta. Legs yellow; coxa pale brown; femora brown except yellow apically; tibiae with blackish brown sub-basal ring and apical ring. Fore femur with five posterior dorsal setae, two posterior ventral setae, 27 comb-like anterior ventral setae; tibia with one weak dorsal preapical seta, one short apical ventral seta. Mid femur with eight anterior setae; tibia with one strong dorsal preapical seta, two apical ventral setae. Hind tibia with one dorsal preapical seta, one short apical ventral seta. Wing (Fig. <xref ref-type="fig" rid="F7">33</xref>) about 3.1–3.3 times longer than wide, hyaline, with one narrow brown sub-basal band connect with gray posterior margin, one broad brown median band extending to <italic>dm</italic>-<italic>cu</italic>, one brown subapical band connect with gray posterior margin, one hyaline band between brown subapical band and median band; one irregular hyaline spot present under the tip of R<sub>2+3</sub>, one hyaline apical spot between R<sub>4+5</sub> and M<sub>1</sub>; <italic>r</italic>-<italic>m</italic> and <italic>dm</italic>-<italic>cu</italic> with narrow hyaline bands, surround by brown cloud-like spot; subcostal cell with brown spot apically, the spot through R<sub>1</sub>; costa with 2<sup>nd</sup>, 3<sup>rd</sup> and 4<sup>th</sup> sections in proportion of 8.2 : 3.1 : 1; <italic>r</italic>-<italic>m</italic> behind middle of the discal cell; ultimate and penultimate sections of M<sub>1</sub> in proportion of 2.2 : 1; ultimate section of CuA<sub>1</sub> about 1/8 of penultimate section. Halter white.</p><p>Abdomen (Fig. <xref ref-type="fig" rid="F7">36</xref>) blackish brown. Male genitalia (Figs <xref ref-type="fig" rid="F8">37–41</xref>): syntergosternite broad, circular, with a pair of short ventral process. Epandrium near rectangle in lateral view. Surstylus short, rod-like in lateral view. Hypandrium V-shaped, with a pair of inner processes and a pair of lateral processes. Gonopod short. Aedeagal dorsal sclerites consisting of a pair of sclerites, narrow apically; apical concave deep.</p><fig id="F7" position="float" orientation="portrait"><object-id xmlns:xlink="http://www.w3.org/1999/xlink" content-type="doi" xlink:type="simple">10.3897/zookeys.953.53976.figures31-36</object-id><object-id xmlns:xlink="http://www.w3.org/1999/xlink" content-type="arpha" xlink:type="simple">87F4D0FC-2BB8-53FF-8B1B-EAEA3AC05BDF</object-id><label>Figures 31–36.</label><caption><p><italic><tp:taxon-name><tp:taxon-name-part taxon-name-part-type="genus" reg="Prosopophorella">Prosopophorella</tp:taxon-name-part> <tp:taxon-name-part taxon-name-part-type="species" reg="longa">longa</tp:taxon-name-part></tp:taxon-name></italic> sp. nov. Male. <bold>31</bold> habitus, lateral view <bold>33</bold> wing <bold>34</bold> head, anterior view <bold>36</bold> thorax and abdomen, dorsal view; female. <bold>32</bold> habitus, lateral view <bold>35</bold> head, anterior view.</p></caption><graphic xmlns:xlink="http://www.w3.org/1999/xlink" xlink:href="zookeys-953-119-g007.jpg" position="float" orientation="portrait" xlink:type="simple" id="oo_436468.jpg"><uri content-type="original_file" xlink:type="simple">https://binary.pensoft.net/fig/436468</uri></graphic></fig></tp:treatment-sec><tp:treatment-sec sec-type="remarks" id="SECID0EKRAG"><title>Remarks.</title><p>The new species is similar to <italic><tp:taxon-name><tp:taxon-name-part taxon-name-part-type="genus" reg="Prosopophorella">Prosopophorella</tp:taxon-name-part> <tp:taxon-name-part taxon-name-part-type="species" reg="zhuae">zhuae</tp:taxon-name-part></tp:taxon-name></italic> Shi &amp; Yang, 2009 from China (Guangxi) in body color, face, wing type and male genitalia. However, tarsi 3–5 of the latter is pale brown and the syntergosternite has no ventral process, whereas tarsi 3–5 in the new species is yellow and the syntergosternite has a pair of ventral processes.</p><fig id="F8" position="float" orientation="portrait"><object-id xmlns:xlink="http://www.w3.org/1999/xlink" content-type="doi" xlink:type="simple">10.3897/zookeys.953.53976.figures37-41</object-id><object-id xmlns:xlink="http://www.w3.org/1999/xlink" content-type="arpha" xlink:type="simple">4F6C35DD-126A-507A-8A9C-00218DD625C3</object-id><label>Figures 37–41.</label><caption><p><italic><tp:taxon-name><tp:taxon-name-part taxon-name-part-type="genus" reg="Prosopophorella">Prosopophorella</tp:taxon-name-part> <tp:taxon-name-part taxon-name-part-type="species" reg="longa">longa</tp:taxon-name-part></tp:taxon-name></italic> sp. nov. Male. <bold>37</bold> syntergosternite and epandrium, lateral view <bold>38</bold> epandrial complex, posterior view <bold>39</bold> syntergosternite, anterior view <bold>40</bold> aedeagal complex, ventral view <bold>41</bold> aedeagal complex, lateral view. Scale bar: 0.2 mm.</p></caption><graphic xmlns:xlink="http://www.w3.org/1999/xlink" xlink:href="zookeys-953-119-g008.jpg" position="float" orientation="portrait" xlink:type="simple" id="oo_436469.jpg"><uri content-type="original_file" xlink:type="simple">https://binary.pensoft.net/fig/436469</uri></graphic></fig></tp:treatment-sec><tp:treatment-sec sec-type="distribution" id="SECID0E4SAG"><title>Distribution.</title><p>China (Tibet).</p></tp:treatment-sec></tp:taxon-treatment>
